# Supplementary material for: SleepPathfinder: A Socratic Questioning and Self-Decision–Based Chatbot to Support User Engagement in Digital CBT-I: Usability and Feasibility Study
Source: JMIR Form Res. 2026 Jun 9;10:e79242. doi: 10.2196/79242 (PMC13249113; doi:10.2196/79242)
Supplement: Multimedia Appendix 8 [file formative-v10-e79242-s008.xlsx]

## Sheet: Sheet1
Scale	Item	Mean	SD	Negatively Worded
System Usability Scale	I would like to use this chatbot frequently.	3.11	0.96	FALSE
System Usability Scale	I found the chatbot unnecessarily complex.	3.53	1.01	TRUE
System Usability Scale	I thought the chatbot was easy to use.	3.87	0.94	FALSE
System Usability Scale	I think I would need the support of a technical person to use this chatbot.	3.76	1.32	TRUE
System Usability Scale	I found the various functions in this chatbot well integrated.	3.36	0.93	FALSE
System Usability Scale	I found the chatbot's responses to be inconsistent.	3.58	0.97	TRUE
System Usability Scale	I think most people would learn to use this chatbot very quickly.	3.96	0.85	FALSE
System Usability Scale	I found the chatbot unnecessarily cumbersome to use.	3.73	1.07	TRUE
System Usability Scale	I felt very confident using the chatbot.	3.71	0.92	FALSE
System Usability Scale	I needed to learn a lot of things before I could use the chatbot.	4.13	0.94	TRUE
NASA Task Load Index	Did it require a lot of mental effort to understand the information provided by the chatbot?	3.62	1.07	TRUE
NASA Task Load Index	Was the speed of information delivery by the chatbot appropriate, or did it feel too fast or slow?	2.89	0.8	FALSE
NASA Task Load Index	Do you feel you better understood CBT-I concepts through using the chatbot?	3.47	0.99	FALSE
NASA Task Load Index	Did you need extra effort to understand the content provided by the chatbot?	3.53	1.14	TRUE
NASA Task Load Index	Did the chatbot provide new information compared to what you already knew?	3.4	1.07	FALSE
User Engagement Scale	I did not lose concentration during the conversation with the chatbot.	3.56	1.12	FALSE
User Engagement Scale	Time passed quickly during the conversation with the chatbot.	3.09	1.1	FALSE
User Engagement Scale	I felt immersed in the conversation with the chatbot.	3.29	1.1	FALSE
User Engagement Scale	I forgot about the surrounding environment while using the chatbot.	2.6	1.03	FALSE
User Engagement Scale	The conversation with the chatbot felt natural.	3.16	1.15	FALSE
User Engagement Scale	The chatbot gave enough time for users to think during questions or answers.	3.8	0.79	FALSE
User Engagement Scale	The chatbot provided appropriate feedback.	3.47	0.92	FALSE
User Engagement Scale	I would like to use this chatbot again.	3.29	1.08	FALSE
User Engagement Scale	I would recommend this chatbot to others.	3.44	0.99	FALSE
User Engagement Scale	I felt it was worthwhile using this chatbot.	3.33	1.04	FALSE
User Engagement Scale	The conversation with the chatbot was interesting and not boring.	3.27	0.96	FALSE
User Engagement Scale	The chatbot was effective in maintaining my attention.	3.33	1	FALSE
User Engagement Scale	The conversation with the chatbot was fun.	3.33	1.04	FALSE
User Engagement Scale	The chatbot seemed empathetic to my concerns.	3.1	0	FALSE
User Engagement Scale	The chatbot provided information in a creative and original way.	3.2	1.12	FALSE
User Engagement Scale	Overall, was it beneficial to use the chatbot?	3.8	0.92	FALSE
User Engagement Scale	Did you feel the information provided by the chatbot was trustworthy?	4	0.71	FALSE
User Engagement Scale	Was the interaction with the chatbot a positive experience?	3.67	0.88	FALSE
User Engagement Scale	Do you think the chatbot is likely to help solve real sleep problems?	3.71	0.82	FALSE
Customer Satisfaction Score	Would you be willing to recommend the chatbot to a friend or acquaintance?	3.51	0.99	FALSE
